# Supplementary material for: A rapid and efficient strategy to identify and recover biosynthetic gene clusters from soil metagenomes
Source: Appl Microbiol Biotechnol. 2022 Apr 18;106(8):3293–306. doi: 10.1007/s00253-022-11917-y (PMC9064862; doi:10.1007/s00253-022-11917-y)
Supplement: Supplementary file 1 — Supplementary file1 (XLSX 21 KB) [file 253_2022_11917_MOESM1_ESM.xlsx]

## Sheet: S1
A rapid and efficient strategy to identify and recover biosynthetic gene clusters from soil metagenomes Applied Microbiology and Biotechnology Timo Negri, Shrikant Mantri, Angel Angelov, Silke Peter, Günther Muth, Alessandra Eustaquio, Nadine Ziemert* Interfaculty Institute of Microbiology and Infection Medicine Tübingen (IMIT), University of Tübingen, Germany Interfaculty Institute for Biomedi…
	Table S1: Details of metagenomic fosmid library sequencing output for Illumina and Nanopore sequencing and hybrid assembly of both
	Illumina sequencing
	Approximate amount of generated paired reads	more than 92 million
	Size of short-read cumulative data	greater than 26 gigabases
	Nanopore sequencing
	Size of long-read cumulative data	greater than 27 gigabases
	Amount of Nanopore reads greater than 25 kb	more than 367.000
	Hybrid assembly
	Amount of assembled contigs greater than 1 kb	2 million
	Amount of assembled contigs greater than 25 kb	nearly 16.000

## Sheet: S2
A rapid and efficient strategy to identify and recover biosynthetic gene clusters from soil metagenomes Applied Microbiology and Biotechnology Timo Negri, Shrikant Mantri, Angel Angelov, Silke Peter, Günther Muth, Alessandra Eustaquio, Nadine Ziemert* Interfaculty Institute of Microbiology and Infection Medicine Tübingen (IMIT), University of Tübingen, Germany Interfaculty Institute for Biomedi…
	Table S2: Table 1 including Query Cover, E Value and Percent Identity for Blastx results
	Metagenomic lasso peptide BGC 40.1
	Gene	Blastx results	Query Cover	E Value	Percent Identity	Gene size (bp)	antiSMASH annotation	Putative lasso peptide gene
	8	hypothetical protein [Acidobacteriia bacterium]	0.95	3e-132	60.00%	975	-	-
	9	hypothetical protein [Acidobacteriia bacterium]	0.99	0.0	50.55%	1905	Asn_synthase	C gene
	10	hypothetical protein [Betaproteobacteria bacterium]	0.86	5e-28	48.00%	432	-	-
	11	lasso peptide biosynthesis B2 protein [Acidobacteriia bacterium]	0.52	2e-15	54.05%	423	PF13471	B2 gene
	12	PqqD family peptide modification chaperone [Acidobacteriia bacterium]	0.98	8e-36	60.82%	294	PF05402	B1 gene
	13	erythromycin biosynthesis sensory transduction protein eryC1 [Acidobacteria bacterium]	0.94	0.0	83.00%	1116	DegT_DnrJ_EryC1	-
	Metagenomic lasso peptide BGC 482.1
	Gene	Blastx results	Query Cover	E Value	Percent Identity	Gene size (bp)	antiSMASH annotation	Putative lasso peptide gene
	10.1	hypothetical protein DMG37_22385 [Acidobacteria bacterium]	0.9	7e-28	61.45%	276	PF05402	B1 gene
	10.2	PqqD family protein [Acidobacteriia bacterium]	0.89	2e-19	53.66%
	11	aminoglycoside phosphotransferase family protein [Acidobacteriia bacterium]	0.99	1e-122	42.61%	1404	-	-
	12	lasso peptide biosynthesis B2 protein [Acidobacteria bacterium]	0.99	2e-63	74.19%	375	PF13471	B2 gene
	13	hypothetical protein [Acidobacteriia bacterium]	0.95	0.0	59.97%	1929	Asn_synthase	C gene
	14	hypothetical protein [Acidobacteria bacterium]	0.97	0.0006	41.30%	141	-	A1 gene
	15	hypothetical protein [Acidobacteria bacterium]	0.97	1e-06	47.83%	141	-	A2 gene
	16	hypothetical protein DMG78_32005 [Acidobacteria bacterium]	0.79	0.0	65.59%	2118	-	-

## Sheet: S3
A rapid and efficient strategy to identify and recover biosynthetic gene clusters from soil metagenomes Applied Microbiology and Biotechnology Timo Negri, Shrikant Mantri, Angel Angelov, Silke Peter, Günther Muth, Alessandra Eustaquio, Nadine Ziemert* Interfaculty Institute of Microbiology and Infection Medicine Tübingen (IMIT), University of Tübingen, Germany Interfaculty Institute for Biomedi…
	Table S3: Exemplary Blastx results, gene sizes and antiSMASH annotations of known B1 genes. For each B1 gene the first two Blastx results are listed. Blastx results, gene sizes and antiSMASH annotations with high similarities to metagenomic lasso peptide BGC genes highlighted in blue
	BGC0001176: streptomonomicin biosynthetic gene cluster from Streptomonospora alba
	Gene	Blastx results	Query Cover	E Value	Percent Identity	Gene size (bp)	antiSMASH annotation
	B1	hypothetical protein LP52_05070 [Streptomonospora alba]	0.98	3e-54	100.00%	255	PF05402
		PqqD family peptide modification chaperone [Streptomonospora alba]	0.98	3e-54	100.00%
	BGC0001356: paeninodin biosynthetic gene cluster from Paenibacillus dendritiformis C454
	Gene	Blastx results	Query Cover	E Value	Percent Identity	Gene size (bp)	antiSMASH annotation
	B1	lasso peptide biosynthesis PqqD family chaperone [Paenibacillus dendritiformis]	0.99	5e-54	100.00%	300	PF05402
		lasso peptide biosynthesis PqqD family chaperone [Paenibacillus dendritiformis]	0.99	3e-53	97.98%

## Sheet: S4
A rapid and efficient strategy to identify and recover biosynthetic gene clusters from soil metagenomes Applied Microbiology and Biotechnology Timo Negri, Shrikant Mantri, Angel Angelov, Silke Peter, Günther Muth, Alessandra Eustaquio, Nadine Ziemert* Interfaculty Institute of Microbiology and Infection Medicine Tübingen (IMIT), University of Tübingen, Germany Interfaculty Institute for Biomedi…
	Table S4: Table 2 including Query Cover, E Value and Percent Identity for Blastx results
	Metagenomic lasso peptide BGC 44.1
	Gene	Blastx results	Query Cover	E Value	Percent Identity	Gene size (bp)	antiSMASH annotation	Putative lasso peptide gene
	8	ABC transporter permease [Acidobacteriia bacterium]	0.98	2e-134	80.37%	822	-	D1 gene
	9	ABC transporter ATP-binding protein [Acidobacteriia bacterium]	0.99	4e-126	69.52%	810	ABC transporter ATP-binding protein	D2 gene
	10	PqqD family peptide modification chaperone [Acidobacteriia bacterium]	0.97	3e-43	71.43%	303	PF05402	B1 gene
	11	lasso peptide biosynthesis B2 protein [Acidobacteriia bacterium]	0.96	2e-38	54.61%	471	PF13471	B2 gene
	12	asparagine synthetase B [Acidobacteriia bacterium]	0.99	0.0	64.19%	1863	Asn_synthase	C gene
	13	hypothetical protein DMG36_15005 [Acidobacteria bacterium]	0.8	7e-09	65.00%	150	predicted lasso peptide	A gene
